# Supplementary material for: Impact of Sampling Strategy and Population Model on Bayesian Estimates of Vancomycin AUC in Patients with BMI > 40 kg/m2: A Single-Center Retrospective Study
Source: Medicines (Basel). 2025 Sep 30;12(4):24. doi: 10.3390/medicines12040024 (PMC12551005; doi:10.3390/medicines12040024)
Supplement: Supplementary file 1 [file medicines-12-00024-s001.zip]

Archive with 1 entries (1 files):
- medicines-3834516-supplementary.pdf
